# Supplementary material for: The Potential Role of Brassica napus Metallothioneins in Salt Stress and Interactions with Plant Growth-Promoting Bacteria
Source: Genes (Basel). 2025 Jan 28;16(2):166. doi: 10.3390/genes16020166 (PMC11855018; doi:10.3390/genes16020166)
Supplement: Supplementary file 1 [file genes-16-00166-s001.zip]

Archive with 1 entries (1 files):
- genes-3428536-supplementary.xlsx
