# Supplementary material for: The Potential Role of Brassica napus Metallothioneins in Salt Stress and Interactions with Plant Growth-Promoting Bacteria
Source: Genes (Basel). 2025 Jan 28;16(2):166. doi: 10.3390/genes16020166 (PMC11855018; doi:10.3390/genes16020166)
Supplement: Supplementary file 1 [file genes-16-00166-s001.zip › genes-3428536-supplementary.xlsx]

## Sheet: promoters analysis
	hormones										light																			stress												basic			developmental
	ABA	MeJA		SA	AUX		ethylene	GA
Gene name	ABRE	CGTCA-motif	TGACG-motif	TCA-element	TGA-element	AuxRR-core	ERE	GARE-motif	TATC-box	P-box	AE-box	Box 4	G-box	GA-motif	LAMP-element	MRE	Sp1	TCT-motif	3-AF1	GATA-motif	ACE	GT1-motif	TCCC-motif	ATCT-motif	Gap-box	AT1-motif	I-box	chs-CMA1a/2a	chs-Unit 1 m1	ARE	MBS	STRE	TC-rich repeats	WRE3	LTR	W box	AT-rich sequence	DRE	WUN-motif	AP-1	TCA	CAAT-box	TATA-box	OCT	CAT-box	as-1	AAGAA-motif	GCN4-motif	HD-Zip 1
MT1_A9	8	1	1	1	1	0	0	0	0	0	3	3	6	1	2	2	1	1	1	0	0	0	0	0	0	0	0	0	0	1	2	2	2	2	0	0	0	0	0	0	0	17	26	0	3	1	0	0	0
MT1_A10	13	0	0	0	0	0	1	0	0	0	1	0	11	0	0	1	0	1	0	1	0	0	0	0	0	0	0	0	0	1	2	2	0	0	1	2	0	0	0	0	0	19	40	0	1	0	2	1	0
MT1_C8	5	1	1	1	0	0	0	0	0	0	0	1	2	0	0	0	0	1	0	0	1	1	0	0	0	0	0	0	0	2	0	0	0	0	0	0	1	1	1	0	0	20	35	0	1	1	0	0	0
sum	26	2	2	2	1	0	1	0	0	0	4	4	19	1	2	3	1	3	1	1	1	1	0	0	0	0	0	0	0	4	4	4	2	2	1	2	1	1	1	0	0	56	101	0	5	2	2	1	0
MT2_A1	3	2	2	1	1	0	0	0	0	0	1	0	2	0	0	0	0	0	0	0	0	1	1	0	0	0	0	0	0	2	0	1	0	1	0	2	0	0	1	0	0	29	4	0	0	2	1	0	1
MT2_A3a	4	0	0	3	0	1	0	1	0	0	0	1	2	0	0	1	0	0	0	0	0	1	0	2	0	0	0	0	0	2	1	1	0	0	0	0	0	0	3	0	0	15	32	0	1	0	0	0	0
MT2_A3b	3	0	0	0	1	0	0	0	0	0	0	4	1	0	0	0	0	1	0	0	0	2	0	1	0	0	0	0	0	2	0	0	0	0	0	0	0	0	1	0	0	23	76	1	0	0	0	0	0
MT2_A5	2	1	1	0	1	0	0	0	0	0	0	0	3	0	0	0	0	0	1	0	0	2	0	0	0	0	0	0	0	3	3	1	0	0	0	0	0	1	0	0	0	26	6	0	1	1	0	0	2
MT2_C1	6	0	0	0	1	0	0	0	0	0	0	0	3	0	0	0	0	0	0	0	0	0	0	0	0	0	0	0	0	2	0	1	0	0	0	2	0	0	0	0	0	18	10	0	0	0	0	0	0
MT2_C2	0	0	0	2	0	2	0	0	1	0	0	1	1	0	0	0	4	1	0	0	0	1	0	0	1	0	0	0	0	2	2	5	0	1	1	0	0	0	0	0	0	23	41	0	0	0	0	0	0
MT2_C3	4	0	0	0	1	0	3	0	1	0	0	5	3	1	0	0	0	0	0	0	1	2	0	1	0	0	0	0	0	3	0	0	0	0	0	0	1	0	4	0	0	19	67	0	0	0	0	0	0
MT2_C5	2	0	0	0	1	0	2	0	0	1	0	2	3	0	0	0	0	4	0	1	0	1	0	1	0	1	0	0	0	2	0	0	1	0	2	0	0	0	0	0	0	25	44	0	0	0	0	0	2
MT2_C9	5	1	1	1	0	1	1	1	0	1	0	1	3	0	0	0	0	1	0	0	0	1	0	1	0	0	0	0	0	3	1	0	0	2	0	0	1	0	0	0	0	22	34	0	0	1	0	0	0
sum	29	4	4	7	6	4	6	2	2	2	1	14	21	1	0	1	4	7	1	1	1	11	1	6	1	1	0	0	0	21	7	9	1	4	3	4	2	1	9	0	0	200	314	1	2	4	1	0	5
MT3_A5	1	0	0	0	1	0	0	0	0	1	0	2	0	0	0	0	0	1	0	0	0	0	0	0	0	0	0	0	0	1	1	1	0	0	0	1	0	0	0	0	0	23	26	0	0	0	1	0	0
MT3_C3	1	1	1	1	0	0	1	0	0	1	0	3	2	0	0	0	0	2	0	1	0	2	1	0	0	3	1	1	0	5	0	0	0	0	0	0	0	0	0	0	0	22	26	0	0	1	2	0	0
MT3_C5	0	0	0	0	0	0	0	0	0	0	0	0	0	0	2	0	0	2	0	0	0	1	0	0	0	1	0	0	0	0	0	3	0	0	1	0	0	0	0	1	1	20	15	0	0	0	0	0	0
sum	2	1	1	1	1	0	1	0	0	2	0	5	2	0	2	0	0	5	0	1	0	3	1	0	0	4	1	1	0	6	1	4	0	0	1	1	0	0	0	1	1	65	67	0	0	1	3	0	0
MT4_A3	2	1	1	0	0	1	9	0	0	0	2	6	4	0	0	0	0	0	0	0	0	0	0	0	0	0	0	1	0	1	1	0	0	0	0	1	0	0	0	0	0	21	87	0	1	1	0	0	0
MT4_C3	4	1	1	2	0	0	2	0	0	0	0	5	3	1	0	1	0	1	0	0	0	4	0	0	0	1	0	1	1	3	0	0	0	0	1	0	1	0	0	0	0	27	55	0	0	1	0	0	0
sum	6	2	2	2	0	1	11	0	0	0	2	11	7	1	0	1	0	1	0	0	0	4	0	0	0	1	0	2	1	4	1	0	0	0	1	1	1	0	0	0	0	48	142	0	1	2	0	0	0
			phytohormones	light	stress	developmental	diversified
		BnMT1	11.3	13.7	7.3	3.3	6.3
		BnMT2	7.3	8	6.8	3.3	8.9
		BnMT3	3	8.3	5	1.7	8.7
		BnMT4	12	15.5	4	2	15
[truncated: 12 more columns]

## Sheet: motis names and functions
3-AF1	light responsive element
ARE	anaerobic induction
AAGAA-motif	related to development
A-box	cis-acting regulatory element
ABRE	cis-acting element involved in abscisic acid responsiveness
ACE	cis-acting element involved in light responsiveness
AE-box	part of a module for light response
AP-1	possible induction by CdCl2 and sodium arsenite / involvement of metals in the regulation of transcription
as-1	development, oxidative stress and other functions
AT1-motif	part of a light responsive module
ATCT-motif	part of a conserved DNA module involved in light responsiveness
AT-rich sequence	element for maximal elicitor-mediated activation
AuxRR-core	cis-acting regulatory element involved in auxin responsiveness
Box 4	part of a conserved DNA module involved in light responsiveness
Box III	protein binding site
CAAT box	common cis-acting element in promoter and enhancer regions
CAT box	cis-acting regulatory element related to meristem expression
CCAAT-box	MYBHv1 binding site
CCGTCC motif	developmental-related
CGTCA-motif	cis-acting regulatory element involved in the MeJA-responsiveness
chs-CMA1a/2a	part of a light responsive element
chs-Unit 1 m1	part of a light-responsive element
circadian	cis-acting regulatory element involved in circadian control
DRE	core drought response
ERE	ethylene-responsive element
F-box	cell cycle regulation
GA-motif	part of a light responsive element
Gap-box	part of a light-responsive element
GARE-motif	gibberellin-responsive element
GATA-motif	part of a light-responsive element
G-box	cis-acting regulatory element involved in light responsiveness
GCN4-motif	cis-regulatory element involved in endosperm expression
GT1-motif	light responsive element
HD-Zip 1	element involved in differentiation of the palisade mesophyll cells
HD-ZIP 3	protein binding site
I-box	part of a light responsive element
LAMP-element	part of a light responsive element
LTR	cis-acting element involved in low-temperature responsiveness
MBS	MYB binding site involved in drought-inducibility
MBSI	MYB binding site involved in flavonoid biosynthetic genes regulation
MRE	MYB binding site involved in light responsiveness
MYB	response to drought and abscisic acid signals
MYC	MYC recognition elements; response to drought, abscisic acid and cold signals
O2-site	cis-acting regulatory element involved in zein metabolism regulation
OCT	part of the histone H4 gene promoter, which can express H4C7 under inducing or non-inducing conditions, cell division is accompanied by a concomitant activation of histone genes which produces equivalent amounts of core histones to be incorporated with newly replicated DNA into chromatin
P-box	gibberellin-responsive element
RY-element	cis-acting regulatory element involved in seed-specific regulation
Sp1	light responsive element
STRE	activation by heat shock, osmotic stress, low pH, nutrient starvation
TATA-box	core promoter element around -30 of transcription start
TATC-box	cis-acting element involved in gibberellin-responsiveness
TCA	stress-inducible
TCA-element	cis-acting element involved in salicylic acid responsiveness
TCCC-motif	part of a light-responsive element
TC-rich repeats	cis-acting element involved in defense and stress responsiveness
TCT-motif	part of a light responsive element
TGACG-motif	cis-acting regulatory element involved in the MeJA-responsiveness
TGA-element	auxin-responsive element
W box	pathogen attack
WRE3	wounding and pathogen response
WUN-motif	wounding and pathogen response
